# Supplementary material for: Distinct maternal DNA methylation associations with gestational age at early and late-mid term pregnancy in a low- and middle-income country: evaluation of biological, genetic, and psychosocial contributors
Source: BMC Pregnancy Childbirth. 2025 Oct 10;25:1062. doi: 10.1186/s12884-025-08037-6 (PMC12512460; doi:10.1186/s12884-025-08037-6)
Supplement: Supplementary file 1 — Supplementary Material 1. [file 12884_2025_8037_MOESM1_ESM.xlsx]

## Sheet: SupplementaryTable_1
Supplementary table 1: Measures of maternal prenatal mental health and biomarkers at early and late-mid pregnancy.
Marker	Mean (SD) at early pregnancy	Mean (SD) at late-mid pregnancy	Measurement assay/tool	Intra-assay coefficient of variance	Inter-assay coefficient of variance	Analytical measurement range (AMR)
Pregnancy-related anxiety	15.14 (3.96)	14.05 (3.99)	Pregnancy-related anxiety 10-item, 4-point Likert scale
Depression	5.41 (5.73)	2.77 (3.65)	Edinburgh Perinatal Depression Scale (EPDS)
Cortisol (ug/dl)	13.36 (4.07)	20.61 (6.83)	Chemiluminescence immunoassay	15.2	38.1	0.5 – 75
C-reactive protein (CRP) (mg/L)	0.72 (0.82)	0.72 (0.63)	Latex enhanced immunoturbidemetric method	42.2	76.3	0.12 – 164
Total cholesterol (mg/dl)	173.95 (41.73)	223.86 (44.97)	Enzymatic end point method	5.95	15.3	0 – 675
Glycosylated hemoglobin (Hba1c) (%)	5.32 (0.33)	5.36 (0.39)	Enzymatic methodology	`1.9	`5.7	`3.8 – 14.0
Systolic blood pressure (mmHg)	113.32 (10.34)	113.11 (8.95)	Dinamap machine with 5 minute intervals (i.e. rest period)
Diastolic blood pressure (mmHg)	65.55 (8.42)	63.27 (5.89)	Dinamap machine with 5 minute intervals (i.e. rest period)
Gestational age in weeks	13.85 (2.34)	26.48 (1.89)	Estimated based on last menstrual period

## Sheet: SupplementaryTable_2
Supplementary table 2: Description of the three external cohorts Cebu Longitudinal Health and Nutrition Survey (CLHNS), GSE114935 and GSE224339
Cohort	Sample size (n)+	Geographical region	Timepoint(s) of sample collection	Maternal age at sample collection (years)	Gestational age at birth (weeks)	Sample type & array
CLHNS	162	Philippines	22.86 - 29.0 weeks	25.08 - 30.76 (median 27.30)	37.29 - 43.71	Dried blood spots (850K)
GSE224339	38 * 2 timepoints = 76	France	First trimester: 11.6 - 18.9 weeks; Third trimester/delivery: 37.0 - 41.6 weeks	21.7 - 39.3 (median 31.1)	37.0 - 41.6	Whole blood (850K)
GSE114935	23 * 2 timepoints = 46	United States of America	Baseline prenatal visit at <12 weeks; At delivery: 38.1- 42.9 weeks	19.0 - 35.0 (median 25.0)	38.1- 42.9	Whole blood (450K)
+ Indicates number of samples used in the secondary analyses. Includes only pregnant women with matched DNA methylation data at both investigated timepoints (where applicable), and with term deliveries (gestational age at delivery > 37 weeks), to maintain consistency with the discovery (Karachi cohort).

## Sheet: SupplementaryTable_3
Supplementary table 3: Comparison of estimated cell type proportions computed using the IDOL-2022 reference (Houseman method) at early and late-mid pregnancy timepoints using paired t-tests. Effect sizes were estimated using Cohen's d index and are classified as such: ‘small’ (d = 0.2-0.49), ‘medium’ (d = 0.5-0.79), and ‘large’ (d ≥ 0.8).
Cell Type	Mean (early pregnancy)	Mean (late-mid pregnancy)	t	DF	p	FDR	Significance	Cohen's d
Bas	0.0148	0.0146	0.12	21	0.909	0.909	ns	0.0247 (negligible)
Bmem	0.0173	0.0133	2.54	21	0.0192	0.0192	*	0.5406 (medium)
Bnv	0.0276	0.0242	1.74	21	0.0971	0.0971	ns	0.3703 (small)
CD4mem	0.0515	0.0383	3.32	21	0.0032	0.0032	**	0.7087 (medium)
CD4nv	0.0243	0.0224	0.91	21	0.372	0.372	ns	0.1946 (negligible)
CD8mem	0.0621	0.0456	4.32	21	0.0003	0.0003	***	0.9202 (large)
CD8nv	0.0411	0.0405	0.23	21	0.82	0.82	ns	0.0491 (negligible)
Eos	0.0089	0.0036	1.98	21	0.0607	0.0607	ns	0.4227 (small)
Mono	0.0714	0.0709	0.14	21	0.893	0.893	ns	0.0291 (negligible)
Neu	0.5906	0.6413	-3.1	21	0.0051	0.0051	**	-0.6672 (medium)
NK	0.0357	0.03	2.73	21	0.0126	0.0126	*	0.5812 (medium)
Treg	0.0232	0.0235	-0.1	21	0.895	0.895	ns	-0.0284 (negligible)

## Sheet: SupplementaryTable_4
Supplementary table 4: DNA methylation based cell type proportions estimated using the IDOL-2022 reference at the investigated pregnancy timepoints in the GSE224339 and GSE114935 external cohorts. Paired t-tests were used to compare cell type proportions between the two pregnancy timepoints. Effect sizes were estimated using Cohen's d index and are classified as such: ‘small’ (d = 0.2-0.49), ‘med…
GSE224339
Cell Type	Mean (1st_trimester: 11.6-18.9w)	Mean (3rd_trimester/delivery: 37.0-41.6w)	p	FDR	Significance	Cohen's d
Bas	0.0239	0.0171	0.000248	0.000248	***	0.4414 (small)
Bmem	0.0231	0.009	4.55e-09	4.55e-09	****	0.7605 (medium)
Bnv	0.0452	0.0313	7.91e-06	7.91e-06	****	0.5506 (medium)
CD4mem	0.0143	0.0069	4.63e-05	4.63e-05	****	0.4962 (small)
CD4nv	0.0252	0.0196	0.00813	0.00813	**	0.3119 (small)
CD8mem	0.0443	0.0296	1.71e-05	1.71e-05	****	0.5271 (medium)
CD8nv	0.0681	0.0569	0.00101	0.00101	**	0.3924 (small)
Eos	0.0066	0.0021	5.93e-05	5.93e-05	****	0.4883 (small)
Mono	0.1394	0.0979	0.00138	0.00138	**	0.3811 (small)
Neu	0.4432	0.5792	8.64e-06	8.64e-06	****	-0.5479 (medium)
NK	0.0559	0.0361	6.25e-06	6.25e-06	****	0.5576 (medium)
Treg	0.0697	0.0656	0.0274	0.0274	*	0.258 (small)
GSE114935
Cell Type	Mean (Baseline prenatal visit <12w)	Mean (At_delivery: 38.1- 42.9w)	p	FDR	Significance	Cohen's d
Bas	0.0195	0.0169	0.0245	0.0245	*	0.5035 (medium)
Bmem	0.0185	0.012	4.86e-06	4.86e-06	****	1.2514 (large)
Bnv	0.0318	0.024	1.5e-05	1.5e-05	****	1.1515 (large)
CD4mem	0.0297	0.0128	0.000593	0.000593	***	0.8356 (large)
CD4nv	0.0054	0.0071	0.213	0.213	ns	-0.2675 (small)
CD8mem	0.0575	0.0409	0.000114	0.000114	***	0.9761 (large)
CD8nv	0.0678	0.0562	0.00561	0.00561	**	0.6401 (medium)
Eos	0.0066	0.0024	0.00214	0.00214	**	0.725 (medium)
Mono	0.0598	0.0562	0.435	0.435	ns	0.1659 (negligible)
Neu	0.5827	0.6604	0.000107	0.000107	***	-0.9816 (large)
NK	0.0407	0.0307	0.0038	0.0038	**	0.6747 (medium)
Treg	0.0491	0.0456	0.162	0.162	ns	0.3019 (small)

## Sheet: SupplementaryTable_5
Supplementary table 5: CpGs with bacon-corrected FDR<0.1 and absolute Δβ (effect size) > 0.03 after robust linear mixed effect model evaluating differential DNA methylation between early and late-mid pregnancy timepoints, with individual as a random effect
CpG	coef	stderror	tval	pvalue	bacon_pvalue	bacon_FDR	Δβ	Gene	Chromatin state in mononuclear cells	Chromatin state in neutrophils	CpG island class
cg03440172	-0.0663374	0.00983503	-6.74502	1.13168e-06	6.10411e-06	0.0647323	-0.0664306	LOC101928731;CRADD	Quiescent/Low	Quiescent/Low
cg04695063	-0.040184	0.00653174	-6.15212	4.19401e-06	1.8284e-05	0.0912832	-0.0388901	LDHA	Quiescent/Low	Enhancer	North shore
cg05461268	-0.0594137	0.00901372	-6.59147	1.58197e-06	8.07872e-06	0.0647323	-0.0535689	DNER	Quiescent/Low	Enhancer
cg05716726	-0.0445778	0.00679248	-6.56281	1.68459e-06	8.51512e-06	0.0647323	-0.0448636	ZNF204P	Weak Repressed PolyComb	Repressed PolyComb	South shore
cg05844798	-0.0347557	0.005512	-6.30546	2.97618e-06	1.3715e-05	0.0736004	-0.0333006		Repressed PolyComb	Repressed PolyComb	North shore
cg06072257	-0.0313172	0.00508737	-6.15587	4.15879e-06	1.81552e-05	0.0912832	-0.0306682		Quiescent/Low	Quiescent/Low
cg07638723	0.0313058	0.0039891	7.84783	1.11889e-07	4.53995e-06	0.0647323	0.0309626		Quiescent/Low	Quiescent/Low
cg08946781	-0.0350642	0.00534888	-6.55543	1.71211e-06	8.63142e-06	0.0647323	-0.0356182		Active Enhancer 2	Weak Repressed PolyComb
cg11994851	-0.0303924	0.00427875	-7.1031	5.24432e-07	3.20914e-06	0.0647323	-0.030434	AMOTL1	Weak Repressed PolyComb	Repressed PolyComb	North shore
cg12182643	-0.0456238	0.00678945	-6.7198	1.19543e-06	6.39041e-06	0.0647323	-0.0454654	RNF19A	Quiescent/Low	Quiescent/Low
cg12382302	-0.0340039	0.00498425	-6.82228	9.57256e-07	5.30665e-06	0.0647323	-0.0311444		Quiescent/Low	Enhancer
cg12814730	-0.0358373	0.00510756	-7.01651	6.30657e-07	3.74384e-06	0.0647323	-0.0342724		Weak Transcription	Enhancer
cg13667088	-0.0318244	0.00481164	-6.61405	1.50564e-06	7.75121e-06	0.0647323	-0.0323157		Weak Transcription	Enhancer
cg14229001	-0.043764	0.00679749	-6.43825	2.21649e-06	1.07145e-05	0.065994	-0.0427442	LOC101928731;CRADD	Weak Enhancer	Quiescent/Low
cg23257987	-0.0428018	0.00665602	-6.43054	2.25461e-06	1.08686e-05	0.065994	-0.0408622		Quiescent/Low	Quiescent/Low
cg23325838	-0.0431817	0.00705283	-6.12261	4.48163e-06	1.93299e-05	0.0944068	-0.0422235	ATF6	Weak Transcription	Weak Transcription
cg24211550	-0.0395082	0.00514603	-7.67741	1.58294e-07	1.18083e-06	0.0647323	-0.0377957		Active Enhancer 2	Weak Repressed PolyComb
cg24333621	-0.0763547	0.0116853	-6.53423	1.79374e-06	8.97462e-06	0.0647323	-0.0668222	SLC35B4	Weak Transcription	Quiescent/Low
cg25684105	-0.0336132	0.00522676	-6.43098	2.25241e-06	1.08597e-05	0.065994	-0.0310598	TXNRD1	Weak Enhancer	Quiescent/Low
cg26265787	-0.0380971	0.00534644	-7.12569	4.99874e-07	3.08311e-06	0.0647323	-0.0346114	TYK2	Flanking TSS Downstream	Flanking Active TSS	South shore
cg27109588	-0.03953	0.00633519	-6.23975	3.44617e-06	1.55083e-05	0.0810266	-0.0395777		Weak Repressed PolyComb	Enhancer

## Sheet: SupplementaryTable_6
Supplementary table 6: Robust linear mixed effect model evaluating differential DNA methylation between first/early-second and delivery timepoints in GSE224339 and GSE114935 external cohorts. Analyses was limited to candidate CpGs which were identified as significant during discovery (Supplementary table 5) and those available on the respective DNA methylation arrays on which these cohorts were m…
GSE224339 (850K)
CpG	coef	stderror	tval	pvalue	Δβ
cg03440172	-0.0673262	0.0144125	-4.67138	7.06322e-06	-0.0636376
cg04695063	-0.0808159	0.0136912	-5.90277	9.6999e-08	-0.0786406
cg05461268	-0.12068	0.0173929	-6.93845	1.21079e-09	-0.113581
cg05716726	-0.0333687	0.0151525	-2.2022	0.0307247	-0.0315405
cg05844798	-0.0839542	0.00515534	-16.2849	2.45652e-26	-0.0826584
cg06072257	-0.0511465	0.00545954	-9.36829	2.97614e-14	-0.0498284
cg07638723	0.0586023	0.0109246	5.36426	3.369e-07	0.0569523
cg08946781	-0.060753	0.00837354	-7.25535	3.07518e-10	-0.0590445
cg11994851	-0.0566492	0.00766953	-7.38626	1.74124e-10	-0.0561076
cg12182643	-0.0529352	0.0120587	-4.38979	3.66192e-05	-0.0512815
cg12382302	-0.0224672	0.00973838	-2.30708	0.023812	-0.0195685
cg12814730	-0.0274989	0.00387955	-7.08816	6.54714e-11	-0.0259089
cg13667088	-0.0691793	0.0111775	-6.18915	2.94038e-08	-0.067422
cg14229001	-0.0967684	0.0148175	-6.53067	1.18216e-09	-0.0931685
cg23257987	-0.0442278	0.00671632	-6.58513	5.50565e-09	-0.041443
cg23325838	-0.0402473	0.0106715	-3.77148	0.000240586	-0.0389373
cg24211550	-0.0799222	0.010286	-7.77	3.26528e-11	-0.078872
cg24333621	-0.107807	0.018865	-5.71464	6.57681e-08	-0.101349
cg25684105	-0.0348539	0.00686222	-5.07911	2.68687e-06	-0.0337688
cg26265787	-0.0107963	0.00824061	-1.31013	0.194151	-0.00990629
cg27109588	-0.0967491	0.0136326	-7.09692	6.25078e-11	-0.0922735
GSE114935 (450K)
CpG	coef	stderror	tval	pvalue	Δβ
cg05716726	-0.0369058	0.0113895	-3.24035	0.00375687	-0.036673
cg05844798	-0.0752794	0.00438293	-17.1756	3.12647e-14	-0.0757711
cg24333621	-0.093463	0.0121101	-7.71774	1.06606e-07	-0.093227
cg25684105	-0.0501041	0.0081129	-6.17585	3.23988e-06	-0.0520356
cg26265787	-0.018375	0.00731047	-2.51352	0.0197739	-0.0169992

## Sheet: SupplementaryTable_7
Supplementary table 7: CpGs passing FDR<0.1 and absolute Δβ (effect size) > 0.03 after robust linear regression at early pregnancy timepoint.
CpG	pvalue	coef	tval	stderror	FDR	Δβ	Gene	Chromatin state in mononuclear cells	Chromatin state in neutrophils	CpG island class	EWAS atlas	EWAS catalogue
cg00538060	1.10121e-05	-0.0135142	-6.56088	0.00205981	0.0796725	-0.0458807	SNCA	Quiescent/Low	Quiescent/Low
cg01600222	4.96718e-06	-0.0134198	-6.2643	0.00214226	0.0672364	-0.0455601		Weak Repressed PolyComb	Repressed PolyComb	North shore	Other: Child abuse, Sexually dimorphic	Demographic: Age
cg02534450	6.01845e-07	-0.0168012	-7.65128	0.00219586	0.019316	-0.05704		Quiescent/Low	Quiescent/Low		Other: IL-13 treatment	Non-cancer condition: Ulcerative colitis; Other: Proteome associations
cg02702369	1.96571e-08	-0.0171489	-9.72953	0.00176256	0.00302815	-0.0582205	TMPRSS2	Weak Repressed PolyComb	Weak Repressed PolyComb
cg03104329	5.27067e-06	-0.0159993	-6.75741	0.00236766	0.0672364	-0.0543175		Quiescent/Low	Quiescent/Low			Other: Proteome associations
cg03558769	3.0697e-06	0.0224768	6.69338	0.00335807	0.0626953	0.0763088	BOK	Repressed PolyComb	Repressed PolyComb	North shore	Other: Sexually dimorphic	Non-cancer condition: Alzheimer's disease; Demographic: Sex
cg04625432	3.23829e-07	-0.0157797	-8.32779	0.00189482	0.0145505	-0.0535721	DAB1	Quiescent/Low	Quiescent/Low
cg05087553	8.37974e-06	0.049724	6.40346	0.00776518	0.0672364	0.168813		Quiescent/Low	Quiescent/Low
cg06147194	1.60725e-06	-0.0173594	-6.99078	0.00248319	0.0419143	-0.0589353	FDXR	Weak Repressed PolyComb	Weak Repressed PolyComb			Demographic: Age, Ancestry
cg06898830	3.07251e-07	-0.0184355	-8.08815	0.00227932	0.0145505	-0.0625886	ODF2L	Flanking TSS	Flanking Active TSS	North shore	Exposure: smoking; Other: Sexually dimorphic, clonal hematopoiesis	Demographic: Age; Exposure: Smoking
cg06945625	8.30969e-06	-0.0134841	-6.30859	0.00213742	0.0672364	-0.0457786	SERPINB6	Flanking TSS Upstream	Flanking Active TSS	South shore		Demographic: Gestational age
cg07516890	2.69572e-08	-0.0222173	-10.3379	0.00214911	0.00302815	-0.0754278	IGSF21	Weak Repressed PolyComb	Quiescent/Low
cg08514558	5.91707e-06	-0.0150838	-6.46117	0.00233454	0.0672364	-0.0512097	PPIF	Quiescent/Low	Flanking Active TSS	North shore	Exposure: Air pollution	Demographic: Age, Gestational age; Other: Proteome associations
cg09508665	1.09477e-05	-0.0158526	-6.22278	0.00254751	0.0796725	-0.0538196	A2BP1	Quiescent/Low	Quiescent/Low			Demographic: Age, Sex
cg10339152	4.02302e-06	-0.0225166	-6.56458	0.00343001	0.0634517	-0.0764437	C20orf54	Quiescent/Low	Quiescent/Low		Non-cancer condition: Down syndrome, Exposure: smoking	Demographic: Age; Exposure: Smoking
cg10662790	1.45551e-05	-0.0175318	-5.79014	0.00302787	0.095677	-0.0595204	ADCY3	Strong Transcription	Quiescent/Low			Exposure: Smoking
cg11155865	7.60453e-06	-0.0181039	-6.37393	0.00284031	0.0672364	-0.0614628	SLC12A5	Repressed PolyComb	Repressed PolyComb	Island		Demographic: Age
cg11287689	6.91568e-06	-0.0358471	-6.2524	0.00573334	0.0672364	-0.121701		Weak Repressed PolyComb	Quiescent/Low
cg14825601	5.61199e-06	-0.0155115	-6.48144	0.00239322	0.0672364	-0.0526616		Quiescent/Low	Quiescent/Low
cg15136033	1.49054e-05	0.0228365	5.9517	0.00383697	0.095677	0.0775299	SLC37A1	Strong Transcription	Strong Transcription
cg15482893	4.18459e-06	-0.0142113	-7.18527	0.00197784	0.0634517	-0.0482473	BSDC1	Genic Enhancer 1	Strong Transcription		Non-cancer condition: Down syndrome, preterm birth; Demographic: age; Exposure: smoking	Demographic: Age, Gestational age; Exposure: Smoking
cg15765817	7.58318e-06	-0.0193374	-6.46482	0.00299117	0.0672364	-0.0656503	ODZ4	Weak Repressed PolyComb	Repressed PolyComb	Island	Demographic: Ancestry	Demographic: Age, Sex
cg16547625	7.22961e-06	-0.0370337	-7.26011	0.00510098	0.0672364	-0.125729	USP25	Weak Transcription	Strong Transcription
cg16955505	1.2578e-05	-0.0177183	-5.87634	0.0030152	0.0856304	-0.0601537	C14orf119	Weak Enhancer	Enhancer	South shore
cg19079784	1.64828e-07	-0.024785	-8.43356	0.00293886	0.0123436	-0.0841452	SLC52A3	Quiescent/Low	Quiescent/Low		Non-cancer condition: Down syndrome	Demographic: Ancestry
cg19793697	1.54176e-05	-0.0177254	-5.85838	0.00302565	0.0959246	-0.0601778	RTBDN	Repressed PolyComb	Repressed PolyComb	South shore	Other: child abuse	Demographic: Age; Other: Child abuse, Proteome associations
cg20119532	1.74988e-06	-0.0298251	-7.06731	0.00422015	0.0419143	-0.101256	C20orf54	Quiescent/Low	Quiescent/Low		Non-cancer condition: Down syndrome; Demographic: body mass index	Demographic: Age; Exposure: Smoking
cg21929464	7.37299e-06	-0.0223324	-6.06167	0.0036842	0.0672364	-0.0758186		Quiescent/Low	Quiescent/Low			Demographic: Age
cg22888848	4.51562e-07	-0.021361	-7.52688	0.00283796	0.0169082	-0.0725206	EPHA4	Weak Transcription	Quiescent/Low		Non-cancer condition: Chronic fatigue syndrome; Exposure: smoking	Cancer: Lung cancer; Non-cancer condition: HIV infection; Demographic: Sex; Exposure: Smoking
cg23494863	4.23487e-06	-0.0207775	-6.7618	0.00307278	0.0634517	-0.0705397	STAR	Quiescent/Low	Weak Transcription		Non-cancer conditions: Asthma, Multiple Sclerosis, Allergy; Demographic: Birth weight	Non-cancer conditions: Atopy, Eosinophilia; Demographic: Age, Gestational age, Sex; Exposure: Smoking
cg23845187	1.57979e-05	-0.0243199	-5.87456	0.00413987	0.0959246	-0.082566		Quiescent/Low	Weak Repressed PolyComb
cg25725541	9.23395e-06	-0.0162521	-6.28911	0.00258417	0.0715354	-0.0551759	SPIRE1	Quiescent/Low	Quiescent/Low
cg25841309	1.86565e-06	-0.0230318	-6.95958	0.00330936	0.0419143	-0.0781928	NUDC	Flanking TSS Downstream	Flanking Active TSS	South shore	Non-cancer condition: Claes-Jensen Syndrome	Non-cancer condition: Alzheimer's disease; Demographic: Age, Gestation age
cg25922935	1.13482e-05	-0.011985	-6.00141	0.00199703	0.0796725	-0.040689	LEKR1	Quiescent/Low	Quiescent/Low		Exposure: smoking	Non-cancer condition: Inflammatory Crohn's disease; Other: Proteome associations
cg26240231	6.48428e-06	-0.0208625	-6.61349	0.00315455	0.0672364	-0.0708283	C7orf50	Weak Transcription	Quiescent/Low	North shore
cg26389888	4.23646e-06	0.011984	7.11161	0.00168514	0.0634517	0.0406858	PDE11A	Quiescent/Low	Quiescent/Low		Exposure: In utero arsenic	Demographic: Age
ch.12.71364637R	8.26208e-06	0.0216438	6.49355	0.00333313	0.0672364	0.0734809		Quiescent/Low	Quiescent/Low

## Sheet: SupplementaryTable_8
Supplementary table 8: CpGs passing FDR<0.1 and absolute Δβ (effect size) > 0.03 after robust linear regression at late-mid pregnancy timepoint.
CpG	pvalue	coef	tval	stderror	FDR	Δβ	Gene	Chromatin state in mononuclear cells	Chromatin state in neutrophils	CpG island class	EWAS atlas	EWAS catalogue
cg01233897	1.42377e-06	0.0117041	7.32609	0.0015976	0.0940111	0.0397355		Quiescent/Low	Enhancer		Cancer: Adenoma; Non-cancer conditions: Down syndrome, SLE, atopy	Non-cancer condition: Primary Sjogrens Syndrome; Demographic: age
cg16238675	1.38202e-07	0.0111	8.88177	0.00124976	0.0310489	0.0376846		Quiescent/Low	Quiescent/Low
cg17784808	4.28174e-07	-0.0213765	-8.09138	0.00264189	0.0480974	-0.0725733	PXT1	Flanking TSS Upstream	Flanking Active TSS	North shore	Demographic: age	Demographic: age
cg17811497	1.67381e-06	-0.0176593	-7.25372	0.00243452	0.0940111	-0.0599534	CPN2	Weak Repressed PolyComb	Quiescent/Low			Other: Proteome associations

## Sheet: SupplementaryTable_9
Supplementary table 9: Thirty seven gestational age-specific CpGs discovered in the early pregnancy EWAS were tested as candidates at the late-mid pregnancy timepoint. CpGs passing FDR<0.1 and and absolute Δβ (effect size) > 0.03 are considered to be significantly associated with gestational age at the late-mid pregnancy timepoint, in addition to the early pregnancy (discovery) timepoint.
CpG	pvalue	coef	tval	stderror	FDR	Δβ
cg00538060	0.0785152	-0.00670505	-1.8753	0.00357546	0.207504	-0.0227636
cg01600222	0.189067	-0.00757977	-1.36948	0.00553479	0.368183	-0.0257333
cg02534450	0.00447729	-0.0118775	-3.32928	0.00356761	0.0414149	-0.0403243
cg02702369	0.00602484	-0.0106927	-3.12966	0.00341656	0.0445838	-0.0363017
cg03104329	0.827482	-0.00104603	-0.21751	0.0048091	0.827482	-0.00355126
cg03558769	0.0105796	0.0167698	2.85595	0.00587189	0.0652407	0.0569335
cg04625432	0.157358	-0.00843435	-1.48795	0.00566845	0.323458	-0.0286346
cg05087553	0.0516595	0.0246726	2.09037	0.011803	0.15846	0.0837636
cg06147194	0.492184	-0.00269268	-0.752601	0.00357784	0.63678	-0.00914166
cg06898830	0.0973995	-0.00749894	-1.74544	0.00429629	0.240252	-0.0254589
cg06945625	0.300357	-0.00459274	-1.05182	0.00436647	0.483183	-0.0155923
cg07516890	0.00119474	-0.0127957	-3.86104	0.00331404	0.0147352	-0.0434413
cg08514558	6.50351e-05	-0.0139968	-5.79268	0.00241629	0.0024063	-0.0475191
cg09508665	0.274064	-0.00597659	-1.12672	0.00530443	0.482875	-0.0202905
cg10339152	0.0228729	-0.0141384	-2.48465	0.00569032	0.1209	-0.048
cg10662790	0.0556752	-0.00900184	-2.12723	0.00423172	0.15846	-0.0305612
cg11155865	0.0518774	-0.00772826	-2.00635	0.0038519	0.15846	-0.0262375
cg11287689	0.799288	-0.00242244	-0.274453	0.00882644	0.821491	-0.0082242
cg14825601	0.73064	-0.00173095	-0.361907	0.00478288	0.819203	-0.00587659
cg15136033	0.375678	0.00450314	0.893175	0.00504173	0.534619	0.0152882
cg15482893	0.273986	-0.00620922	-1.13541	0.00546872	0.482875	-0.0210803
cg15765817	0.602852	-0.00294751	-0.551681	0.00534278	0.719532	-0.0100068
cg16547625	0.536693	-0.00708173	-0.659112	0.0107444	0.661921	-0.0240425
cg16955505	0.701734	-0.00251432	-0.393837	0.00638415	0.81138	-0.00853611
cg19079784	0.0472049	-0.0101295	-2.02325	0.00500655	0.15846	-0.0343896
cg19793697	0.325421	-0.00444518	-0.990528	0.00448769	0.489841	-0.0150914
cg20119532	0.000148647	-0.0215283	-4.81313	0.00447283	0.00274997	-0.0730885
cg21929464	0.0274116	-0.0185712	-2.39446	0.00775591	0.126778	-0.0630492
cg22888848	0.106431	-0.00780509	-1.71666	0.00454668	0.246121	-0.0264983
cg23494863	0.499098	-0.00211583	-0.705985	0.00299699	0.63678	-0.00718325
cg23845187	0.442447	-0.00525437	-0.783477	0.00670648	0.606316	-0.0178386
cg25725541	0.753384	0.0015535	0.323501	0.00480215	0.819859	0.00527413
cg25841309	0.0335219	-0.0182491	-2.30884	0.00790403	0.137812	-0.0619558
cg25922935	0.134894	-0.0105309	-1.57864	0.00667088	0.293593	-0.0357524
cg26240231	0.330974	-0.00498209	-0.957641	0.00520247	0.489841	-0.0169142
cg26389888	0.79726	0.00179849	0.254869	0.00705651	0.821491	0.00610587
ch.12.71364637R	0.299948	-0.00567435	-1.06263	0.00533989	0.483183	-0.0192644

## Sheet: SupplementaryTable_10
Supplementary table 10: Four gestational age-specific CpGs discovered in the late-mid pregnancy EWAS were tested as candidates at the early pregnancy timepoint. CpGs passing FDR<0.1 and and absolute Δβ (effect size) > 0.03 are considered to be significantly associated with gestational age at the early pregnancy timepoint, in addition to the late-mid pregnancy (discovery) timepoint.
CpG	pvalue	coef	tval	stderror	FDR	Δβ
cg16238675	0.0197398	0.00773246	2.60443	0.00296896	0.0394797	0.0262517
cg17811497	0.0150047	-0.0148176	-2.71166	0.00546439	0.0394797	-0.0503057
cg17784808	0.164985	-0.00956171	-1.47659	0.00647555	0.21998	-0.032462
cg01233897	0.967971	-0.000420361	-0.0402757	0.0104371	0.967971	-0.00142713

[truncated: 2 more sheets: SupplementaryTable_11, SupplementaryTable_12]
